# Supplementary material for: Contribution of Mitochondrial Activity to Doxorubicin-Resistance in Osteosarcoma Cells
Source: Cancers (Basel). 2023 Feb 21;15(5):1370. doi: 10.3390/cancers15051370 (PMC10000149; doi:10.3390/cancers15051370)
Supplement: Supplementary file 1 [file cancers-15-01370-s001.zip]

Archive with 1 entries (1 files):
- cancers-2186459-supplementary.pdf
